# Supplementary material for: Animal, Fungi, and Plant Genome Sequences Harbor Different Non-Canonical Splice Sites
Source: Cells. 2020 Feb 18;9(2):458. doi: 10.3390/cells9020458 (PMC7072748; doi:10.3390/cells9020458)
Supplement: Supplementary file 1 [file cells-09-00458-s001.zip]

Archive with 22 entries (21 files):
- supplements/
- supplements/File S20.zip
- supplements/File S2.zip
- supplements/File S18.zip
- supplements/File S17.zip
- supplements/File S14.pdf
- supplements/File S13.pdf
- supplements/File S16.zip
- supplements/File S15.zip
- supplements/File S9.zip
- supplements/File S6.zip
- supplements/File S10.zip
- supplements/File S21.pdf
- supplements/File S7.zip
- supplements/File S19.zip
- supplements/File S8.zip
- supplements/File S5.pdf
- supplements/File S1.zip
- supplements/File S11.pdf
- supplements/File S4.zip
- supplements/File S12.pdf
- supplements/File S3.zip
